# Supplementary material for: Dynamical networks of influence in small group discussions
Source: PLoS One. 2018 Jan 16;13(1):e0190541. doi: 10.1371/journal.pone.0190541 (PMC5770023; doi:10.1371/journal.pone.0190541)
Supplement: S1 File — The set of Matlab scripts that were used to produce the figures presented in the article. (ZIP) [file pone.0190541.s003.zip]

Archive with 17 entries (16 files):
- getCoefs.m
- __MACOSX/
- __MACOSX/._getCoefs.m
- Main0_Examples.m
- __MACOSX/._Main0_Examples.m
- Main1_Optimal.m
- __MACOSX/._Main1_Optimal.m
- Main2_Simulations.m
- __MACOSX/._Main2_Simulations.m
- Main3_Analyses.m
- __MACOSX/._Main3_Analyses.m
- Main4_LateSpeaker.m
- __MACOSX/._Main4_LateSpeaker.m
- Main5_FirstSpeaker.m
- __MACOSX/._Main5_FirstSpeaker.m
- simDiscussionFast.m
- __MACOSX/._simDiscussionFast.m
