# Supplementary material for: Dynamical networks of influence in small group discussions
Source: PLoS One. 2018 Jan 16;13(1):e0190541. doi: 10.1371/journal.pone.0190541 (PMC5770023; doi:10.1371/journal.pone.0190541)
Supplement: S1 File — The set of Matlab scripts that were used to produce the figures presented in the article. (ZIP) [file pone.0190541.s003.zip › getCoefs.m]

function [outDeg inDeg D] = getCoefs( W )

N = 3 ;

W(1,1) = NaN;
W(2,2) = NaN;
W(3,3) = NaN;

% influence
outDeg = nansum(W)' / (N-1) ;

%influenciability
inDeg = nansum(W,2) / (N-1) ;


%Diffusion coefficient
    %Diffusion A->B = Sum( Product(allWeights) ), for all paths A->B.
W=W';
D(1) = W(1,2)+ (W(1,3)*W(3,2)) + W(1,3)+ (W(1,2)*W(2,3));
D(2) = W(2,1)+ (W(2,3)*W(3,1)) + W(2,3)+ (W(2,1)*W(1,3));
D(3) = W(3,1)+ (W(3,2)*W(2,1)) + W(3,2)+ (W(3,1)*W(1,2));
