# Supplementary material for: Dynamical networks of influence in small group discussions
Source: PLoS One. 2018 Jan 16;13(1):e0190541. doi: 10.1371/journal.pone.0190541 (PMC5770023; doi:10.1371/journal.pone.0190541)
Supplement: S1 File — The set of Matlab scripts that were used to produce the figures presented in the article. (ZIP) [file pone.0190541.s003.zip › Main0_Examples.m]

%%%
%   Produce illustrative examples of group discussions
%%%
  
   N = 3;
   nbSpeakingTurns = 10;

    % Initial estimates for the N group members
    iEst = [0.6 0.3 -0.8];
    est = iEst ;
    
    
    % Prepare the weight matrix
    W = nan(3,3);
    w0 = 0.3;
    
    % For the first example
    W(1,:) = [1   w0    w0];
    W(2,:) = [w0   1     w0];
    W(3,:) = [w0   w0     1];
    
    % For the second example
    W2 = nan(3,3);
    W2(1,:) = [1   0.1    0.1];
    W2(2,:) = [0.8   1     0.5];
    W2(3,:) = [0.8   0.5     1];
    
    
    % Predefined random speaking turns for the examples
    allSpeakers = [2 1 2 3 1 1 3 2 3 1];
    
    
 
    % Data structure for storing the results
        allEst = nan(nbSpeakingTurns+1 , N);
        allEst(1,:) = est ;
        allErr = nan(nbSpeakingTurns+1 , N);
        allErr(1,:) = abs(est);

    % Discussion starts here
        for t=1:nbSpeakingTurns

            % Choose the next speaker
                speaker = allSpeakers(t);
                
            % Estimate of that speaker
                speakerEst = est(speaker);

            % influence of the speaker on the estimate of all the others
                for i=1:N

                    % Weight assigned to that speaker
                        w = W(i,speaker);

                    % Revised estimate
                        newEst = est(i) + w*(speakerEst - est(i));
                        est(i) = newEst;
                end

            % Store data
                allErr(t+1,:) = abs(est) ;
                allEst(t+1 , :) = est;
                    
        end
    % End of the discussion


    
%% Display

    figure
    subplot(1,2,1)
    plot(allEst , '.-');
    hold on
    for t=1:nbSpeakingTurns
        n = allSpeakers(t);
        plot(t+1 , allEst(t+1 , n) , 'ko');
    end

    plot([1 nbSpeakingTurns+1] , [0 0] , 'k--')
    ylim([-1 1])


%% Start another simulation with a different weight matrix
    % Initial estimates
    est = iEst;
     
    % Weight matrix
    W = W2 ;

    % Data structure for storing the results
        allEst = nan(nbSpeakingTurns+1 , N);
        allEst(1,:) = est ;
        allErr = nan(nbSpeakingTurns+1 , N);
        allErr(1,:) = abs(est);

    % Discussion starts
        for t=1:nbSpeakingTurns

             % Choose the next speaker
                speaker = allSpeakers(t);
                
            % Estimate of that speaker
                speakerEst = est(speaker);

            % influence of the speaker on the estimate of all the others
                for i=1:N

                    % Weight assigned to that speaker
                        w = W(i,speaker);

                    % Revised estimate
                        newEst = est(i) + w*(speakerEst - est(i));
                        est(i) = newEst;
                end

                % Store data
                allErr(t+1,:) = abs(est) ;
                allEst(t+1 , :) = est;
                    
        end
        % End of the discussion
    
    
%% Display

    subplot(1,2,2)
    plot(allEst , '.-');
    hold on
    for t=1:nbSpeakingTurns
        n = allSpeakers(t);
        plot(t+1 , allEst(t+1 , n) , 'ko');
    end

    plot([1 nbSpeakingTurns+1] , [0 0] , 'k--')
    ylim([-1 1])


    set(gcf , 'Position' , [560         603        1054         345]);
