# Supplementary material for: Dynamical networks of influence in small group discussions
Source: PLoS One. 2018 Jan 16;13(1):e0190541. doi: 10.1371/journal.pone.0190541 (PMC5770023; doi:10.1371/journal.pone.0190541)
Supplement: S1 File — The set of Matlab scripts that were used to produce the figures presented in the article. (ZIP) [file pone.0190541.s003.zip › Main1_Optimal.m]

disp('Increase number of replications to reduce noise on results');

%%%
%   What are the most efficient influence networks for different group composition?
%%%


% Groupd size
N= 3;

% Number of speaking rounds
nbSpeakingTurns = 10;

% Number of replications
nbReps = 50; %5000; %Choose higher number of accuracy, reduce number of speed.


% Group composition: We will consider 2 skill levels: Good (q1), and bad (q2) performers. 
% q1 and q2 are the standard deviation of the error distributions
q1 = 1;
q2 = 5 ; 

% That makes a total of 4 possible group compositions:
SKILLS = [...
    q1 q1 q1;...
    q1 q1 q2;...
    q1 q2 q2;...
    q2 q2 q2;...
    ] ;


% We will vary the weights in the influence network across the following values:
WEIGHTS = 0:0.2:1 ;

% All 6 weight values of the network
X1 = WEIGHTS;
X2 = WEIGHTS;
X3 = WEIGHTS;
X4 = WEIGHTS;
X5 = WEIGHTS;
X6 = WEIGHTS;


% For all 4 group compositions, we now search for the most efficient influence netowork
clear allCubes;
%iErr = nan(1,size(SKILLS,1));


for idSkills=1:size(SKILLS,1)
    
    tic
    skills = SKILLS(idSkills,:)
    
    % Output variables
    MERR = nan(length(X1),length(X2) , length(X3), length(X4),length(X5) , length(X6) ) ;

    % Run over all weight combinaison and find the lowest error
            for i1=1:length(X1)
                i1
                for i2=1:length(X2)

                    for i3=1:length(X3)

                         for i4=1:length(X4)

                            for i5=1:length(X5)

                                for i6=1:length(X6)

                                        % Prepare the weight matrix
                                            W = nan(3,3);
                                            W(1,:) = [1    X1(i1)    X2(i2)];
                                            W(2,:) = [X3(i3)   1     X4(i4)];
                                            W(3,:) = [X5(i5)   X6(i6)     1];

                                        % Prepare the speakers
                                            allSpeakers = randi(N, nbReps , nbSpeakingTurns);
                                        
                                        % And run the simulations
                                            allFinalErrors = nan(nbReps,N);
                                            for r=1:nbReps
                                                [iEst, fEst] = simDiscussionFast( N , W , skills, nbSpeakingTurns , allSpeakers(r,:) );
                                                allFinalErrors(r,:) = fEst;
                                            end

                                        % Store the average error of the group
                                            MERR(i1,i2,i3,i4,i5,i6) = mean(abs(allFinalErrors(:))) ;


                                end
                            end
                         end
                    end
                end
            end
            
            

% Save the cube (i.e. 3D matrix) corresponding to that skill composition
    allCubes{idSkills} =MERR;
    

    toc
    
    
end
   


%% Find out the Best Configuration

clear allBM allBAM allBAMstd; 

for idSkills=1:size(SKILLS,1)
    
    E = allCubes{idSkills};
    

    % Best xTop configs
        xTop = 30;
        [k is] = sort(E(:));
        [i1, i2, i3, i4, i5 ,i6] = ind2sub(size(E),is);
        bestis = [i1 i2 i3 i4 i5 i6] ;
        bestConfig= WEIGHTS(bestis(1:xTop ,:));
        bestAvgConfig = mean(bestConfig) ;
        bestAvgConfigstd = std(bestConfig) ;

        clear BAM
        BAM(1,:) = [NaN    bestAvgConfig(1)    bestAvgConfig(2)];
        BAM(2,:) = [bestAvgConfig(3)   NaN     bestAvgConfig(4)];
        BAM(3,:) = [bestAvgConfig(5)   bestAvgConfig(6)     NaN];
        clear BAMstd
        BAMstd(1,:) = [NaN    bestAvgConfigstd(1)    bestAvgConfigstd(2)];
        BAMstd(2,:) = [bestAvgConfigstd(3)   NaN     bestAvgConfigstd(4)];
        BAMstd(3,:) = [bestAvgConfigstd(5)   bestAvgConfigstd(6)     NaN];
        
        allBAM{idSkills} = BAM;
        allBAMstd{idSkills} = BAMstd;


end


%% Display results

figure

for s=1:size(SKILLS,1)

    subplot(1,4,s);
    imagesc(allBAM{s})
    caxis([0 1]);
    colormap('jet');
    title([num2str(SKILLS(s,:))]);
    
end
suptitle('Best network configurations (weights wij) in 4 compositions');
