# Supplementary material for: Dynamical networks of influence in small group discussions
Source: PLoS One. 2018 Jan 16;13(1):e0190541. doi: 10.1371/journal.pone.0190541 (PMC5770023; doi:10.1371/journal.pone.0190541)
Supplement: S1 File — The set of Matlab scripts that were used to produce the figures presented in the article. (ZIP) [file pone.0190541.s003.zip › Main2_Simulations.m]

%%%
%   Run simulations with the learning component to evaluate the network structure the emerges naturally 
%%%

% Group size
N = 3 ;

% Number of learning rounds, called NT in the paper
nbRounds = 150 ; 

nbReps = 50; %5000; %Choose higher number of accuracy, reduce number of speed.

% Number of speaking rounds, called Nr in the paper
nbSpeakingTurns = 10 ; 
 

% Group composition: We will consider 2 skill levels: Good (q1), and bad (q2) performers. 
% q1 and q2 are the standard deviation of the error distributions
q1 = 1;
q2 = 5 ; 

% That makes a total of 4 possible group compositions:
SKILLS = [...
    q1 q1 q1;...
    q1 q1 q2;...
    q1 q2 q2;...
    q2 q2 q2;...
    ] ;


% Structure to store the data
clear ALLE ALLW


for idS = 1:size(SKILLS,1) % For all group compositions
    
    tic
    skills = SKILLS(idS,:)


    clear OUT OUTE OUTMS_W OUTMS_E 

    % We will vary the value of the discounting bias, called alpha in the
    % paper
    BIAS = 0:0.1:2 ; 

    % Initial weights
    w0 = 0.3 ;
    
    % Parameter called w* in the paper
    sens = 0.1 ;


    for idB = 1:length(BIAS) % For all bias values

            bias = BIAS(idB);


        % Main loop repeated nbReps times
        for rep=1:nbReps

            % Last round relative error
                DE = zeros(N,N);

            %Initial weight matrix
                W = w0 .* ones(N,N) ;
                for i=1:N
                    W(i,i) = 1;
                end


            % Structure to store data
            allW = nan( N , N , nbRounds);
            allE = nan(1, nbRounds);
            for i=1:N
                for j=1:N
                    allDE{i,j} = [];
                end
            end

            % Pre-compute the speaking turns
            allSpeakers = randi(N, nbRounds , nbSpeakingTurns);


            for r=1:nbRounds % For all speaking rounds

                speakers = allSpeakers(r,:) ;
                
                % Simulate the discussion
                [iEst, fEst , allEst] = simDiscussionFast( N , W , skills, nbSpeakingTurns ,  speakers );

                % Computation of the matrix DE storing the relative error
                % of all pairs of individuals
                    for i=1:N

                        % Initial estimate of the focus individual
                        err0 = allEst(1,i);

                        for j=1:N
                            if j~=i

                                % first expressed estimate of the partner j
                                k = find(speakers==j);

                                if ~isempty(k)
                                    firstTime = k(1);
                                else
                                    firstTime = NaN;
                                end


                                if ~isnan(firstTime)

                                    % Corresponding expressed estimate
                                    err = allEst(firstTime+1 , j) ;

                                    allDE{i,j} = [allDE{i,j} (err0 - err)] ;

                                    DE(i,j) = (err0 - err) ;
                                end


                            end
                        end
                    end


                % Update the weight given
                    W(DE>(bias)) = W(DE>(bias)) + sens ;
                    W(DE<(bias)) = W(DE<(bias)) - sens ;
                    W(W>1) = 1; W(W<0) = 0;

                    for i=1:N
                        W(i,i) = 1;
                    end


                % Store the simulation results
                    allW(:,:,r) = W;
                    allE(r) = mean(abs(fEst)) ; % possibly iErr-fErr, not tested

            end

            OUTW{rep} = allW ;
            OUTE{rep} = allE ;

        end


        OUTBias_W{idB} = OUTW;
        OUTBias_E{idB} = OUTE;


    end


    ALLW{idS} = OUTBias_W;
    ALLE{idS} = OUTBias_E;
        
    toc

end
