# Supplementary material for: Dynamical networks of influence in small group discussions
Source: PLoS One. 2018 Jan 16;13(1):e0190541. doi: 10.1371/journal.pone.0190541 (PMC5770023; doi:10.1371/journal.pone.0190541)
Supplement: S1 File — The set of Matlab scripts that were used to produce the figures presented in the article. (ZIP) [file pone.0190541.s003.zip › Main3_Analyses.m]

%%%
%   Analyse the simulation results
%%%

% Group size
N = 3 ;

% Number of learning rounds, called NT in the paper
nbRounds = 150 ; 

nbReps = 50; %5000; %Choose higher number of accuracy, reduce number of speed.

% Number of speaking rounds, called Nr in the paper
nbSpeakingTurns = 10 ; 
 
 
%% Firs compute the average error of the group at the end of the 150 rounds
% (i.e. after the internal structure of the group has emerged and stabilized)

avgEndErr = nan(size(SKILLS,1) , length(BIAS));
E0 = nan(1,size(SKILLS,1));

for idS=1:size(SKILLS,1)
    
    OUTBias_E = ALLE{idS};
    skills = SKILLS(idS,:);

    
    % We do a new set of simulations with the optimal configurations.
    % The results will serve as a benchmark.
    
        W0 = allBAM{idS} ;
        for i=1:N
            W0(i,i) = 1;
        end

        % Correct a small mistake for idS=3 (goodperformer is at position 1)
        if idS==3
            W0 = circshift(W0, 2, 2); W0 = circshift(W0, 2,1);
        end


        % Run simulations over 1000 rounds
        nbRounds2 = 1000 ;
        mErr0 = nan(1,nbRounds2);
        allSpeakers = randi(N, nbRounds2 , nbSpeakingTurns);
        for r=1:nbRounds2
            [iEst, fEst] = simDiscussionFast( N , W0 , skills, nbSpeakingTurns , allSpeakers(r,:));
            mErr0(r) = mean(abs(fEst)) ;
        end
        E0(idS) = mean(mErr0);


        % Compute average error of the simulated groups averaged over the
        % xLast rounds
        xLast = 50;

        for idb = 1:length(BIAS)

            OUTE = OUTBias_E{idb};

        % Average errors over rounds
            temp = zeros(1,nbRounds);
            for r=1:nbReps
                temp = temp + (OUTE{r});
            end
            temp = temp ./ nbReps;   

            avgEndErr(idS,idb) = mean(temp(end-xLast:end)) ;

        end
    
end

%% Display results
  
    figure
    for i=1:length(E0)
        subplot(2,2,i)
        plot(BIAS , avgEndErr(i,:) , 'ro-');
        hold on 
        plot([0 3] , [E0(i) E0(i)] , 'b--')
        title(num2str(SKILLS(i,:)))
        xlabel('Bias')
        xlim([0 2])
    end

    suptitle('Impact of the social discounting bias')

    
 

%% Compute the actual average structure that has emerged after the learning phase 
% We do that only for bias values 0, 0.1 and 1

clear Wavg Wstd
IDB = [1 3 11];

for idS = 1:4 % For all four group compositions
    
    idS

    OUTBias_W = ALLW{idS} ;

    for i = 1:length(IDB) % For the 3 chosen bias values

        idB = IDB(i);
        bias = BIAS(idB);

        OUTW = OUTBias_W{idB};   


         meanlinw = nan( nbRounds , 6);
         stdlinw = nan(nbRounds , 6);

         % Get the 6 weight values for all the 150 discussions
        for t=1:nbRounds

            clear linw;
            for r=1:nbReps

                w = OUTW{r}(:,:,t);
                linw(r,:) = [w(1,2) w(1,3) w(2,1) w(2,3) w(3,1) w(3,2)];

            end
            
            meanlinw(t,:) = mean(linw);
            stdlinw(t,:) = std(linw);
            

        end


        Wavg{idS}{i} = meanlinw ;
        Wstd{idS}{i} = stdlinw;

    end

end


% Now display the average weights across the last 50 rounds of learning (final configuration)
    id=0;
    for idS = 1:4
        for i = 1:length(IDB)
            idB = IDB(i);
            bias = BIAS(idB);
            id = id+1;
            
            
            w = mean(Wavg{idS}{i}(100:150,:)) ;
            
            subplot(4,3,id)
            plot(w)
            ylim([0 1])
            xlabel('weight wij')
            ylabel('value')
            title(num2str([SKILLS(idS,:)]))
            disp(['Bias=' num2str(BIAS(idB)) '; Composition:' num2str(SKILLS(idS,:)) ' ; weight wij: ' num2str(w)])
            
        end
    end
