# Supplementary material for: Dynamical networks of influence in small group discussions
Source: PLoS One. 2018 Jan 16;13(1):e0190541. doi: 10.1371/journal.pone.0190541 (PMC5770023; doi:10.1371/journal.pone.0190541)
Supplement: S1 File — The set of Matlab scripts that were used to produce the figures presented in the article. (ZIP) [file pone.0190541.s003.zip › Main4_LateSpeaker.m]

%%%
%   Evaluate the last-speaker effect
%%%


% Group size
N = 3 ;

% Number of learning rounds, called NT in the paper
nbRounds = 150 ; 

nbReps = 100; %1000; %Choose higher number of accuracy, reduce number of speed.

% Number of speaking rounds, called Nr in the paper
nbSpeakingTurns = 10 ; 
 

% We focus on groups composed of good performers only
skills = [1 1 1];

sens = 0.1 ; % Variable w*
w0 = 0.3 ;
bias = 0.1 ; % Chosen bias for the simulation. Try, i.e., bias=0 or bias =0.1


clear OUTW OUTE OUT_TW OUT_TE
  
% We will vary the first-speaking round from 1 to 5
allT = [1 2 3 4 5] ;

for t=1:length(allT)
    T = allT(t)
    
    
    % Main loop repeated nbReps times
    for rep=1:nbReps

        % Last round relative error
            DE = zeros(N,N);
            
        %Initial weight matrix
            W = w0 .* ones(N,N) ;
            for i=1:N
                W(i,i) = 1;
            end


        % Structure to store data
        allW = nan( N , N , nbRounds);
        allE = nan(1, nbRounds);
        for i=1:N
            for j=1:N
                allDE{i,j} = [];
            end
        end

        % Pre-compute the speaking turns (taking into account T)
        allSpeakers = [randi(N-1, nbRounds , T-1) 3.*ones(nbRounds,1) randi(N, nbRounds , nbSpeakingTurns-T)];
            
        for r=1:nbRounds

            speakers = allSpeakers(r,:) ;
            
            % Simulate the discussion
            [iEst, fEst , allEst] = simDiscussionFast( N , W , skills, nbSpeakingTurns ,  speakers );
            
            % Evolution of the network
                for i=1:N

                    % Initial estimate of the focus individual
                    err0 = allEst(1,i);

                    for j=1:N
                        if j~=i

                            % first expressed estimate of the partner j
                            k = find(speakers==j);

                            if ~isempty(k)
                                firstTime = k(1);
                            else
                                firstTime = NaN;
                            end


                            if ~isnan(firstTime)

                                % Corresponding expressed estimate
                                err = allEst(firstTime+1 , j) ;

                                allDE{i,j} = [allDE{i,j} (err0 - err)] ;
                                
                                DE(i,j) = (err0 - err) ;
                            end


                        end
                    end
                end


            % Update the weight given
                W(DE>(bias)) = W(DE>(bias)) + sens ;
                W(DE<(bias)) = W(DE<(bias)) - sens ;
                W(W>1) = 1; W(W<0) = 0;
                
                for i=1:N
                    W(i,i) = 1;
                end


            allW(:,:,r) = W;
            allE(r) = mean(abs(fEst)) ; 

        end

        OUTW{rep} = allW ;
        OUTE{rep} = allE ;

    end
    
    
    OUT_TW{t} = OUTW ;
    OUT_TE{t} = OUTE ;
    
    
end


% Compute the total weight (i.e. out-degree) of each group member (stored in variable k)
clear k kstd
for t=1:length(allT)
    OUTW = OUT_TW{t};

    allD = zeros(nbReps,3);
    allOut = zeros(nbReps,3);
    allIn = zeros(nbReps,3);


    for r=1:nbReps

        W = OUTW{r}(:,:,end);
        [outDeg inDeg D] = getCoefs( W );
        allOut(r,:) = outDeg ;
        allIn(r,:) = inDeg ;
        allD(r,:) = D ;

        k(t,:) = mean(allOut);
        kstd(t,:) = std(allOut);

    end
    
end

    
%% Display the results

figure
plot(k(:,3) , 'o-')
hold on 
plot(k(:,3)+kstd(:,3) , '.')
plot(k(:,3)-kstd(:,3) , '.')
for i=1:5
    plot([i i], [k(i,3)-kstd(i,3) k(i,3)+kstd(i,3)] ,  '-');
end

title(['Average weight after 150 learning rounds (bias=' num2str(bias) ')'])
ylabel('Out degree')
xlabel('First speaking round');
xlim([0.8 5.2])


    
