# Supplementary material for: Dynamical networks of influence in small group discussions
Source: PLoS One. 2018 Jan 16;13(1):e0190541. doi: 10.1371/journal.pone.0190541 (PMC5770023; doi:10.1371/journal.pone.0190541)
Supplement: S1 File — The set of Matlab scripts that were used to produce the figures presented in the article. (ZIP) [file pone.0190541.s003.zip › Main5_FirstSpeaker.m]

%%%
%   Evaluate the first-speaker effect
%%%


% Group size
N = 3 ;

% Number of speaking rounds, called Nr in the paper
nbSpeakingTurns = 10 ; 
 
nbReps = 1000; %10000; %Choose higher number of accuracy, reduce number of speed.

% We focus on groups composed of good performers only
skills = [1 1 1];

% We vary w0 between 0.1 and 0.6
allW = [0.1 0.3 0.6];

clear OUTINF OUTFS

for i=1:length(allW)
    
    w = allW(i)
    

    % Prepare the weight matrix
    W = nan(3,3);
    W(1,:) = [1   w    w];
    W(2,:) = [w   1     w];
    W(3,:) = [w   w     1];

    % Prepare the speakers
        allSpeakers = randi(N, nbReps , nbSpeakingTurns);

    % And run the simulations
        allIEst = nan(nbReps,N);
        allFEst = nan(nbReps,N);
        allFirstSpeak = nan(nbReps,N);
        allInf = nan(nbReps,N);

        for r=1:nbReps
            [iEst, fEst] = simDiscussionFast( N , W , skills, nbSpeakingTurns , allSpeakers(r,:) );
            allIEst(r,:) = iEst;
            allFEst(r,:) = fEst;

            % First speaking rank
            temp = nan(1,3);
            for n=1:N
                k = find(allSpeakers(r,:)==n);
                if ~isnan(k)
                    temp(n) = k(1);
                end
            end
            allFirstSpeak(r,:) = temp;

            % Overall influence
            temp = nan(1,3);
            for n=1:N
                temp(n) = mean(abs(allIEst(r,n)-allFEst(r,:)));
            end
            allInf(r,:) = temp;

        end
        
        OUTFS{i} = allFirstSpeak;
        OUTINF{i} = allInf;
        
end


% Compute the impact of the first speaker on the final judgment of the
% group

SE = nan(length(allW),nbSpeakingTurns);
AVG = nan(length(allW),nbSpeakingTurns);

for i=1:length(allW)
    allFirstSpeak = OUTFS{i};
    allInf = OUTINF{i};
    
    clear temp
    temp = nan(nbReps,nbSpeakingTurns);
    for r=1:nbReps
        for n=1:N
            if ~isnan(allFirstSpeak(r,n))
                temp(r,allFirstSpeak(r,n)) = allInf(r,n);
            end
        end
    end


    NB = (sum(~isnan(temp))) ;
    SE(i,:) =  nanstd(temp) ./ sqrt(NB) ;
    AVG(i,:) = nanmean(temp) ;
end


figure
plot(AVG(:,1:5)', 'o-')
hold on 
plot(AVG(:,1:5)'+SE(:,1:5)', '--')
plot(AVG(:,1:5)'-SE(:,1:5)', '--')
xlabel('First speaking Round');
ylabel('Distance to final estimate')
title('First speaker effect (within discussion)')
