# Supplementary material for: Dynamical networks of influence in small group discussions
Source: PLoS One. 2018 Jan 16;13(1):e0190541. doi: 10.1371/journal.pone.0190541 (PMC5770023; doi:10.1371/journal.pone.0190541)
Supplement: S1 File — The set of Matlab scripts that were used to produce the figures presented in the article. (ZIP) [file pone.0190541.s003.zip › simDiscussionFast.m]

function [iEst, fEst, allErr] = simDiscussionFast( N , W , skills, nbSpeakingTurns, allSpeakers)

% This function simulates a simple group discussion, with the following
% parameters:
% N                 : The group size
% W                 : The weight matrix (NxN). 
% skills            : The skills of the N members (1xN)
% nbSpeakingTurns   : The duration of the discussion
% allSpeakers       : The speaking order


    % Initial estimates of the group members
    est = randn(1,N).* skills;
    iEst = est ;


    % Data structure
        allErr = nan(nbSpeakingTurns+1 , N);
        allErr(1,:) = abs(iEst);

        % Discussion starts
        for t=1:nbSpeakingTurns

            % Choose a speaker at random
                speaker = allSpeakers(t);
            
          
                speakerEst = est(speaker);

                % influence of the speaker on the estimate of the
                % others
                for i=1:N

                    % Weight assigned to that speaker
                        w = W(i,speaker);

                    % Revised estimate
                        newEst = est(i) + w*(speakerEst - est(i));
                        est(i) = newEst;
                end

                % Store data
                    %allSpeakers(t) = speaker;
                    %allEstimates(:,t+1) = est' ;
                allErr(t+1,:) = abs(est) ;
                    
        end
        % End of the discussion

    % Store the initial error, the final error, the error of average and
    % error of median
    %mErr = [mean(abs(iEst)) mean(abs(est)) abs(mean(iEst)) abs(median(iEst))];
    fEst = est;
    
    
end
